# Supplementary material for: Do bumblebees have signatures? Demonstrating the existence of a speed-curvature power law in Bombus terrestris locomotion patterns
Source: PLoS One. 2020 Jan 15;15(1):e0226393. doi: 10.1371/journal.pone.0226393 (PMC6961848; doi:10.1371/journal.pone.0226393)
Supplement: S1 Dataset — (ZIPX) [file pone.0226393.s001.zipx]

Archive with 205 entries (174 files):
- Raw Centroid Tracking data [supplementary data]/
- Raw Centroid Tracking data [supplementary data]/Replicate 1/
- Raw Centroid Tracking data [supplementary data]/Replicate 1/Appetitive + Aversive/
- Raw Centroid Tracking data [supplementary data]/Replicate 1/Appetitive + Aversive/POST-TRAINING/
- Raw Centroid Tracking data [supplementary data]/Replicate 1/Appetitive + Aversive/POST-TRAINING/Aversive + Appetitive (heat, sucrose reward) H4 A3 (B100) T10.txt
- Raw Centroid Tracking data [supplementary data]/Replicate 1/Appetitive + Aversive/POST-TRAINING/Aversive + Appetitive (heat, sucrose reward) H4 A3 (B14) T10.txt
- Raw Centroid Tracking data [supplementary data]/Replicate 1/Appetitive + Aversive/POST-TRAINING/Aversive + Appetitive (heat, sucrose reward) H4 A3 (B3) T10.txt
- Raw Centroid Tracking data [supplementary data]/Replicate 1/Appetitive + Aversive/POST-TRAINING/Aversive + Appetitive (heat, sucrose reward) H4 A3 (B6) T10.txt
- Raw Centroid Tracking data [supplementary data]/Replicate 1/Appetitive + Aversive/POST-TRAINING/Aversive + Appetitive (heat, sucrose reward) H4 A3 (B71) T10.txt
- Raw Centroid Tracking data [supplementary data]/Replicate 1/Appetitive + Aversive/POST-TRAINING/H4_A3_(B31)_T10.txt
- Raw Centroid Tracking data [supplementary data]/Replicate 1/Appetitive + Aversive/POST-TRAINING/H4_A3_(B72)_T8.txt
- Raw Centroid Tracking data [supplementary data]/Replicate 1/Appetitive + Aversive/POST-TRAINING/H4_A3_(B80)_T10.txt
- Raw Centroid Tracking data [supplementary data]/Replicate 1/Appetitive + Aversive/POST-TRAINING/H4_A3_(B95)_T10.txt
- Raw Centroid Tracking data [supplementary data]/Replicate 1/Appetitive + Aversive/PRE-TRAINING/
- Raw Centroid Tracking data [supplementary data]/Replicate 1/Appetitive + Aversive/PRE-TRAINING/Aversive + Appetitive (heat, sucrose reward) H4 A3 (B100) T1.txt
- Raw Centroid Tracking data [supplementary data]/Replicate 1/Appetitive + Aversive/PRE-TRAINING/Aversive + Appetitive (heat, sucrose reward) H4 A3 (B14) T1.txt
- Raw Centroid Tracking data [supplementary data]/Replicate 1/Appetitive + Aversive/PRE-TRAINING/Aversive + Appetitive (heat, sucrose reward) H4 A3 (B3) T1.txt
- Raw Centroid Tracking data [supplementary data]/Replicate 1/Appetitive + Aversive/PRE-TRAINING/Aversive + Appetitive (heat, sucrose reward) H4 A3 (B6) T1.txt
- Raw Centroid Tracking data [supplementary data]/Replicate 1/Appetitive + Aversive/PRE-TRAINING/Aversive + Appetitive (heat, sucrose reward) H4 A3 (B71) T1.txt
- Raw Centroid Tracking data [supplementary data]/Replicate 1/Appetitive + Aversive/PRE-TRAINING/H4_A3_(B31)_T2.txt
- Raw Centroid Tracking data [supplementary data]/Replicate 1/Appetitive + Aversive/PRE-TRAINING/H4_A3_(B72)_T1.txt
- Raw Centroid Tracking data [supplementary data]/Replicate 1/Appetitive + Aversive/PRE-TRAINING/H4_A3_(B80)_T3.txt
- Raw Centroid Tracking data [supplementary data]/Replicate 1/Appetitive + Aversive/PRE-TRAINING/H4_A3_(B95)_T1.txt
- Raw Centroid Tracking data [supplementary data]/Replicate 1/Appetitive/
- Raw Centroid Tracking data [supplementary data]/Replicate 1/Appetitive/POST-TRAINING/
- Raw Centroid Tracking data [supplementary data]/Replicate 1/Appetitive/POST-TRAINING/Appetitive (no heat sucrose reward) H4 A1 (31) T10.txt
- Raw Centroid Tracking data [supplementary data]/Replicate 1/Appetitive/POST-TRAINING/Appetitive (no heat sucrose reward) H4 A1 (B2) T10.txt
- Raw Centroid Tracking data [supplementary data]/Replicate 1/Appetitive/POST-TRAINING/Appetitive (no heat sucrose reward) H4 A1 (B22) T9.txt
- Raw Centroid Tracking data [supplementary data]/Replicate 1/Appetitive/POST-TRAINING/Appetitive (no heat sucrose reward) H4 A1 (B25) T9.txt
- Raw Centroid Tracking data [supplementary data]/Replicate 1/Appetitive/POST-TRAINING/Appetitive (no heat sucrose reward) H4 A1 (B99) T10.txt
- Raw Centroid Tracking data [supplementary data]/Replicate 1/Appetitive/POST-TRAINING/Control (no heat no reward) H4 A1 (B12) T10.txt
- Raw Centroid Tracking data [supplementary data]/Replicate 1/Appetitive/POST-TRAINING/Control (no heat no reward) H4 A1 (B20) T10.txt
- Raw Centroid Tracking data [supplementary data]/Replicate 1/Appetitive/POST-TRAINING/Control (no heat no reward) H4 A1 (B26) T10.txt
- Raw Centroid Tracking data [supplementary data]/Replicate 1/Appetitive/POST-TRAINING/Control (no heat no reward) H4 A1 (B47) T10.txt
- Raw Centroid Tracking data [supplementary data]/Replicate 1/Appetitive/POST-TRAINING/Control (no heat no reward) H4 A1 (B85) T10.txt
- Raw Centroid Tracking data [supplementary data]/Replicate 1/Appetitive/PRE-TRAINING/
- Raw Centroid Tracking data [supplementary data]/Replicate 1/Appetitive/PRE-TRAINING/Appetitive (no heat sucrose reward) H4 A1 (B2) T2.txt
- Raw Centroid Tracking data [supplementary data]/Replicate 1/Appetitive/PRE-TRAINING/Appetitive (no heat sucrose reward) H4 A1 (B22) T1.txt
- Raw Centroid Tracking data [supplementary data]/Replicate 1/Appetitive/PRE-TRAINING/Appetitive (no heat sucrose reward) H4 A1 (B25) T1.txt
- Raw Centroid Tracking data [supplementary data]/Replicate 1/Appetitive/PRE-TRAINING/Appetitive (no heat sucrose reward) H4 A1 (B31) T1.txt
- Raw Centroid Tracking data [supplementary data]/Replicate 1/Appetitive/PRE-TRAINING/Appetitive (no heat sucrose reward) H4 A1 (B99) T1.txt
- Raw Centroid Tracking data [supplementary data]/Replicate 1/Appetitive/PRE-TRAINING/Control (no heat no reward) H4 A1 (B12) T1.txt
- Raw Centroid Tracking data [supplementary data]/Replicate 1/Appetitive/PRE-TRAINING/Control (no heat no reward) H4 A1 (B20) T1.txt
- Raw Centroid Tracking data [supplementary data]/Replicate 1/Appetitive/PRE-TRAINING/Control (no heat no reward) H4 A1 (B26) T1.txt
- Raw Centroid Tracking data [supplementary data]/Replicate 1/Appetitive/PRE-TRAINING/Control (no heat no reward) H4 A1 (B47) T1.txt
- Raw Centroid Tracking data [supplementary data]/Replicate 1/Appetitive/PRE-TRAINING/Control (no heat no reward) H4 A1 (B85) T1.txt
- Raw Centroid Tracking data [supplementary data]/Replicate 1/Aversive/
- Raw Centroid Tracking data [supplementary data]/Replicate 1/Aversive/POST-TRAINING/
- Raw Centroid Tracking data [supplementary data]/Replicate 1/Aversive/POST-TRAINING/Aversive (heat, no sucrose reward) H4 A2 (B54) T10.txt
- Raw Centroid Tracking data [supplementary data]/Replicate 1/Aversive/POST-TRAINING/Aversive (heat, no sucrose reward) H4 A2 (B59) T10.txt
- Raw Centroid Tracking data [supplementary data]/Replicate 1/Aversive/POST-TRAINING/Aversive (heat, no sucrose reward) H4 A2 (B76) T10.txt
- Raw Centroid Tracking data [supplementary data]/Replicate 1/Aversive/POST-TRAINING/Aversive (heat, no sucrose reward) H4 A2 (B93) T9.txt
- Raw Centroid Tracking data [supplementary data]/Replicate 1/Aversive/POST-TRAINING/Aversive (heat, no sucrose reward) H4 A2 (B98) T8.txt
- Raw Centroid Tracking data [supplementary data]/Replicate 1/Aversive/POST-TRAINING/Control (no heat, no sucrose reward) H4 A2 (B22) T10.txt
- Raw Centroid Tracking data [supplementary data]/Replicate 1/Aversive/POST-TRAINING/Control (no heat, no sucrose reward) H4 A2 (B37) T10.txt
- Raw Centroid Tracking data [supplementary data]/Replicate 1/Aversive/POST-TRAINING/Control (no heat, no sucrose reward) H4 A2 (B46) T10.txt
- Raw Centroid Tracking data [supplementary data]/Replicate 1/Aversive/POST-TRAINING/Control (no heat, no sucrose reward) H4 A2 (B50) T10.txt
- Raw Centroid Tracking data [supplementary data]/Replicate 1/Aversive/POST-TRAINING/Control (no heat, no sucrose reward) H4 A2 (B92) T10.txt
- Raw Centroid Tracking data [supplementary data]/Replicate 1/Aversive/PRE-TRAINING/
- Raw Centroid Tracking data [supplementary data]/Replicate 1/Aversive/PRE-TRAINING/Aversive (heat, no sucrose reward) H4 A2 (B54) T2.txt
- Raw Centroid Tracking data [supplementary data]/Replicate 1/Aversive/PRE-TRAINING/Aversive (heat, no sucrose reward) H4 A2 (B59) T2.txt
- Raw Centroid Tracking data [supplementary data]/Replicate 1/Aversive/PRE-TRAINING/Aversive (heat, no sucrose reward) H4 A2 (B76) T2.txt
- Raw Centroid Tracking data [supplementary data]/Replicate 1/Aversive/PRE-TRAINING/Aversive (heat, no sucrose reward) H4 A2 (B93) T1.txt
- Raw Centroid Tracking data [supplementary data]/Replicate 1/Aversive/PRE-TRAINING/Aversive (heat, no sucrose reward) H4 A2 (B98) T2.txt
- Raw Centroid Tracking data [supplementary data]/Replicate 1/Aversive/PRE-TRAINING/Control (no heat, no sucrose reward) H4 A2 (B22) T1.txt
- Raw Centroid Tracking data [supplementary data]/Replicate 1/Aversive/PRE-TRAINING/Control (no heat, no sucrose reward) H4 A2 (B37) T1.txt
- Raw Centroid Tracking data [supplementary data]/Replicate 1/Aversive/PRE-TRAINING/Control (no heat, no sucrose reward) H4 A2 (B46) T2.txt
- Raw Centroid Tracking data [supplementary data]/Replicate 1/Aversive/PRE-TRAINING/Control (no heat, no sucrose reward) H4 A2 (B50) T1.txt
- Raw Centroid Tracking data [supplementary data]/Replicate 1/Aversive/PRE-TRAINING/Control (no heat, no sucrose reward) H4 A2 (B92) T1.txt
- Raw Centroid Tracking data [supplementary data]/Replicate 2/
- Raw Centroid Tracking data [supplementary data]/Replicate 2/Appetitive + Aversive/
- Raw Centroid Tracking data [supplementary data]/Replicate 2/Appetitive + Aversive/POST-TRAINING/
- Raw Centroid Tracking data [supplementary data]/Replicate 2/Appetitive + Aversive/POST-TRAINING/Aversive + Appetitive (heat, sucrose reward) H7 A4 (B2) T10.txt
- Raw Centroid Tracking data [supplementary data]/Replicate 2/Appetitive + Aversive/POST-TRAINING/Aversive + Appetitive (heat, sucrose reward) H7 A4 (B23) T10.txt
- Raw Centroid Tracking data [supplementary data]/Replicate 2/Appetitive + Aversive/POST-TRAINING/Aversive + Appetitive (heat, sucrose reward) H7 A4 (B39) T9.txt
- Raw Centroid Tracking data [supplementary data]/Replicate 2/Appetitive + Aversive/POST-TRAINING/Aversive + Appetitive (heat, sucrose reward) H7 A4 (B6) T10.txt
- Raw Centroid Tracking data [supplementary data]/Replicate 2/Appetitive + Aversive/POST-TRAINING/Aversive + Appetitive (heat, sucrose reward) H7 A4 (B8) T10.txt
- Raw Centroid Tracking data [supplementary data]/Replicate 2/Appetitive + Aversive/POST-TRAINING/Control (no heat, no sucrose reward) H7 A4 (B1) T10.txt
- Raw Centroid Tracking data [supplementary data]/Replicate 2/Appetitive + Aversive/POST-TRAINING/Control (no heat, no sucrose reward) H7 A4 (B15) T9.csv.txt
- Raw Centroid Tracking data [supplementary data]/Replicate 2/Appetitive + Aversive/POST-TRAINING/Control (no heat, no sucrose reward) H7 A4 (B17) T10.txt
- Raw Centroid Tracking data [supplementary data]/Replicate 2/Appetitive + Aversive/POST-TRAINING/Control (no heat, no sucrose reward) H7 A4 (B27) T10.txt
- Raw Centroid Tracking data [supplementary data]/Replicate 2/Appetitive + Aversive/POST-TRAINING/Control (no heat, no sucrose reward) H7 A4 (B9) T9.txt
- Raw Centroid Tracking data [supplementary data]/Replicate 2/Appetitive + Aversive/PRE-TRAINING/
- Raw Centroid Tracking data [supplementary data]/Replicate 2/Appetitive + Aversive/PRE-TRAINING/Aversive + Appetitive (heat, sucrose reward) H7 A4 (B2) T1.txt
- Raw Centroid Tracking data [supplementary data]/Replicate 2/Appetitive + Aversive/PRE-TRAINING/Aversive + Appetitive (heat, sucrose reward) H7 A4 (B23) T2.txt
- Raw Centroid Tracking data [supplementary data]/Replicate 2/Appetitive + Aversive/PRE-TRAINING/Aversive + Appetitive (heat, sucrose reward) H7 A4 (B39) T1.txt
- Raw Centroid Tracking data [supplementary data]/Replicate 2/Appetitive + Aversive/PRE-TRAINING/Aversive + Appetitive (heat, sucrose reward) H7 A4 (B6) T1.txt
- Raw Centroid Tracking data [supplementary data]/Replicate 2/Appetitive + Aversive/PRE-TRAINING/Aversive + Appetitive (heat, sucrose reward) H7 A4 (B8) T1.txt
- Raw Centroid Tracking data [supplementary data]/Replicate 2/Appetitive + Aversive/PRE-TRAINING/Control (no heat, no sucrose reward) H7 A4 (B1) T1.txt
- Raw Centroid Tracking data [supplementary data]/Replicate 2/Appetitive + Aversive/PRE-TRAINING/Control (no heat, no sucrose reward) H7 A4 (B15) T1.txt
- Raw Centroid Tracking data [supplementary data]/Replicate 2/Appetitive + Aversive/PRE-TRAINING/Control (no heat, no sucrose reward) H7 A4 (B17) T1.txt
- Raw Centroid Tracking data [supplementary data]/Replicate 2/Appetitive + Aversive/PRE-TRAINING/Control (no heat, no sucrose reward) H7 A4 (B27) T1.txt
- Raw Centroid Tracking data [supplementary data]/Replicate 2/Appetitive + Aversive/PRE-TRAINING/Control (no heat, no sucrose reward) H7 A4 (B9) T1.txt
- Raw Centroid Tracking data [supplementary data]/Replicate 2/Appetitive/
- Raw Centroid Tracking data [supplementary data]/Replicate 2/Appetitive/POST-TRAINING/
- Raw Centroid Tracking data [supplementary data]/Replicate 2/Appetitive/POST-TRAINING/Appetitive (no heat sucrose reward) H7 A2 (B22) T6.txt
- Raw Centroid Tracking data [supplementary data]/Replicate 2/Appetitive/POST-TRAINING/Appetitive (no heat sucrose reward) H7 A2 (B51) T8.txt
- Raw Centroid Tracking data [supplementary data]/Replicate 2/Appetitive/POST-TRAINING/Appetitive (no heat sucrose reward) H7 A2 (B59) T8.txt
- Raw Centroid Tracking data [supplementary data]/Replicate 2/Appetitive/POST-TRAINING/Appetitive (no heat sucrose reward) H7 A2 (B66) T8.txt
- Raw Centroid Tracking data [supplementary data]/Replicate 2/Appetitive/POST-TRAINING/Appetitive (no heat sucrose reward) H7 A2 (B9) T8.txt
- Raw Centroid Tracking data [supplementary data]/Replicate 2/Appetitive/POST-TRAINING/control (no heat no sucrose reward) H7 A2 (B21) T8.txt
- Raw Centroid Tracking data [supplementary data]/Replicate 2/Appetitive/POST-TRAINING/control (no heat no sucrose reward) H7 A2 (B39) T6.txt
- Raw Centroid Tracking data [supplementary data]/Replicate 2/Appetitive/POST-TRAINING/control (no heat no sucrose reward) H7 A2 (B40) T10.txt
- Raw Centroid Tracking data [supplementary data]/Replicate 2/Appetitive/POST-TRAINING/control (no heat no sucrose reward) H7 A2 (B44) T8.txt
- Raw Centroid Tracking data [supplementary data]/Replicate 2/Appetitive/POST-TRAINING/control (no heat no sucrose reward) H7 A2 (B80) T8.txt
- Raw Centroid Tracking data [supplementary data]/Replicate 2/Appetitive/PRE-TRAINING/
- Raw Centroid Tracking data [supplementary data]/Replicate 2/Appetitive/PRE-TRAINING/Appetitive (no heat sucrose reward) H7 A2 (B22) T1.txt
- Raw Centroid Tracking data [supplementary data]/Replicate 2/Appetitive/PRE-TRAINING/Appetitive (no heat sucrose reward) H7 A2 (B51) T1.txt
- Raw Centroid Tracking data [supplementary data]/Replicate 2/Appetitive/PRE-TRAINING/Appetitive (no heat sucrose reward) H7 A2 (B59) T1.txt
- Raw Centroid Tracking data [supplementary data]/Replicate 2/Appetitive/PRE-TRAINING/Appetitive (no heat sucrose reward) H7 A2 (B66) T1.txt
- Raw Centroid Tracking data [supplementary data]/Replicate 2/Appetitive/PRE-TRAINING/Appetitive (no heat sucrose reward) H7 A2 (B9) T2.txt
- Raw Centroid Tracking data [supplementary data]/Replicate 2/Appetitive/PRE-TRAINING/control (no heat no sucrose reward) H7 A2 (B21) T1.txt
- Raw Centroid Tracking data [supplementary data]/Replicate 2/Appetitive/PRE-TRAINING/control (no heat no sucrose reward) H7 A2 (B39) T1.txt
- Raw Centroid Tracking data [supplementary data]/Replicate 2/Appetitive/PRE-TRAINING/control (no heat no sucrose reward) H7 A2 (B40) T1.txt
- Raw Centroid Tracking data [supplementary data]/Replicate 2/Appetitive/PRE-TRAINING/control (no heat no sucrose reward) H7 A2 (B44) T2.txt
- Raw Centroid Tracking data [supplementary data]/Replicate 2/Appetitive/PRE-TRAINING/control (no heat no sucrose reward) H7 A2 (B80) T1.txt
- Raw Centroid Tracking data [supplementary data]/Replicate 2/Aversive/
- Raw Centroid Tracking data [supplementary data]/Replicate 2/Aversive/POST-TRAINING/
- Raw Centroid Tracking data [supplementary data]/Replicate 2/Aversive/POST-TRAINING/Aversive (heat, no sucrose reward) H7 A3 (B19) T10.txt
- Raw Centroid Tracking data [supplementary data]/Replicate 2/Aversive/POST-TRAINING/Aversive (heat, no sucrose reward) H7 A3 (B38) T10.txt
- Raw Centroid Tracking data [supplementary data]/Replicate 2/Aversive/POST-TRAINING/Aversive (heat, no sucrose reward) H7 A3 (B54) T10.txt
- Raw Centroid Tracking data [supplementary data]/Replicate 2/Aversive/POST-TRAINING/Aversive (heat, no sucrose reward) H7 A3 (B82) T10.txt
- Raw Centroid Tracking data [supplementary data]/Replicate 2/Aversive/POST-TRAINING/Aversive (heat, no sucrose reward) H7 A3 (B94) T9.txt
- Raw Centroid Tracking data [supplementary data]/Replicate 2/Aversive/POST-TRAINING/control (no heat no sucrose reward) H7 A3 (B34) T10.txt
- Raw Centroid Tracking data [supplementary data]/Replicate 2/Aversive/POST-TRAINING/control (no heat no sucrose reward) H7 A3 (B40) T10.txt
- Raw Centroid Tracking data [supplementary data]/Replicate 2/Aversive/POST-TRAINING/control (no heat no sucrose reward) H7 A3 (B55) T10.txt
- Raw Centroid Tracking data [supplementary data]/Replicate 2/Aversive/POST-TRAINING/control (no heat no sucrose reward) H7 A3 (B66) T9.txt
- Raw Centroid Tracking data [supplementary data]/Replicate 2/Aversive/PRE-TRAINING/
- Raw Centroid Tracking data [supplementary data]/Replicate 2/Aversive/PRE-TRAINING/Aversive (heat, no sucrose reward) H7 A3 (B19) T1.txt
- Raw Centroid Tracking data [supplementary data]/Replicate 2/Aversive/PRE-TRAINING/Aversive (heat, no sucrose reward) H7 A3 (B38) T1.txt
- Raw Centroid Tracking data [supplementary data]/Replicate 2/Aversive/PRE-TRAINING/Aversive (heat, no sucrose reward) H7 A3 (B54) T1.txt
- Raw Centroid Tracking data [supplementary data]/Replicate 2/Aversive/PRE-TRAINING/Aversive (heat, no sucrose reward) H7 A3 (B82) T1.txt
- Raw Centroid Tracking data [supplementary data]/Replicate 2/Aversive/PRE-TRAINING/Aversive (heat, no sucrose reward) H7 A3 (B94) T2.txt
- Raw Centroid Tracking data [supplementary data]/Replicate 2/Aversive/PRE-TRAINING/control (no heat no sucrose reward) H7 A3 (B34) T1.txt
- Raw Centroid Tracking data [supplementary data]/Replicate 2/Aversive/PRE-TRAINING/control (no heat no sucrose reward) H7 A3 (B40) T1.txt
- Raw Centroid Tracking data [supplementary data]/Replicate 2/Aversive/PRE-TRAINING/control (no heat no sucrose reward) H7 A3 (B55) T1.txt
- Raw Centroid Tracking data [supplementary data]/Replicate 2/Aversive/PRE-TRAINING/control (no heat no sucrose reward) H7 A3 (B66) T2.txt
- Raw Centroid Tracking data [supplementary data]/Replicate 3/
- Raw Centroid Tracking data [supplementary data]/Replicate 3/Appetitive + Aversive/
- Raw Centroid Tracking data [supplementary data]/Replicate 3/Appetitive + Aversive/POST-TRAINING/
- Raw Centroid Tracking data [supplementary data]/Replicate 3/Appetitive + Aversive/POST-TRAINING/Aversive + Appetitive (heat, sucrose reward) H8 A3 (B31) T10.txt
- Raw Centroid Tracking data [supplementary data]/Replicate 3/Appetitive + Aversive/POST-TRAINING/Aversive + Appetitive (heat, sucrose reward) H8 A3 (B32) T10.txt
- Raw Centroid Tracking data [supplementary data]/Replicate 3/Appetitive + Aversive/POST-TRAINING/Aversive + Appetitive (heat, sucrose reward) H8 A3 (B42) T10.txt
- Raw Centroid Tracking data [supplementary data]/Replicate 3/Appetitive + Aversive/POST-TRAINING/Aversive + Appetitive (heat, sucrose reward) H8 A3 (B44) T10.txt
- Raw Centroid Tracking data [supplementary data]/Replicate 3/Appetitive + Aversive/POST-TRAINING/Aversive + Appetitive (heat, sucrose reward) H8 A3 (B52) T10.txt
- Raw Centroid Tracking data [supplementary data]/Replicate 3/Appetitive + Aversive/POST-TRAINING/Control (no heat, no sucrose reward) H8 A3 (B45) T10.txt
- Raw Centroid Tracking data [supplementary data]/Replicate 3/Appetitive + Aversive/POST-TRAINING/Control (no heat, no sucrose reward) H8 A3 (B47) T10.txt
- Raw Centroid Tracking data [supplementary data]/Replicate 3/Appetitive + Aversive/POST-TRAINING/Control (no heat, no sucrose reward) H8 A3 (B51) T10.txt
- Raw Centroid Tracking data [supplementary data]/Replicate 3/Appetitive + Aversive/POST-TRAINING/Control (no heat, no sucrose reward) H8 A3 (B53) T10.txt
- Raw Centroid Tracking data [supplementary data]/Replicate 3/Appetitive + Aversive/POST-TRAINING/Control (no heat, no sucrose reward) H8 A3 (B57) T10.txt
- Raw Centroid Tracking data [supplementary data]/Replicate 3/Appetitive + Aversive/PRE-TRAINING/
- Raw Centroid Tracking data [supplementary data]/Replicate 3/Appetitive + Aversive/PRE-TRAINING/Aversive + Appetitive (heat, sucrose reward) H8 A3 (B31) T1.txt
- Raw Centroid Tracking data [supplementary data]/Replicate 3/Appetitive + Aversive/PRE-TRAINING/Aversive + Appetitive (heat, sucrose reward) H8 A3 (B32) T1.txt
- Raw Centroid Tracking data [supplementary data]/Replicate 3/Appetitive + Aversive/PRE-TRAINING/Aversive + Appetitive (heat, sucrose reward) H8 A3 (B42) T1.txt
- Raw Centroid Tracking data [supplementary data]/Replicate 3/Appetitive + Aversive/PRE-TRAINING/Aversive + Appetitive (heat, sucrose reward) H8 A3 (B44) T1.txt
- Raw Centroid Tracking data [supplementary data]/Replicate 3/Appetitive + Aversive/PRE-TRAINING/Aversive + Appetitive (heat, sucrose reward) H8 A3 (B52) T1.txt
- Raw Centroid Tracking data [supplementary data]/Replicate 3/Appetitive + Aversive/PRE-TRAINING/Control (no heat, no sucrose reward) H8 A3 (B45) T1.txt
- Raw Centroid Tracking data [supplementary data]/Replicate 3/Appetitive + Aversive/PRE-TRAINING/Control (no heat, no sucrose reward) H8 A3 (B47) T1.txt
- Raw Centroid Tracking data [supplementary data]/Replicate 3/Appetitive + Aversive/PRE-TRAINING/Control (no heat, no sucrose reward) H8 A3 (B51) T1.txt
- Raw Centroid Tracking data [supplementary data]/Replicate 3/Appetitive + Aversive/PRE-TRAINING/Control (no heat, no sucrose reward) H8 A3 (B53) T1.txt
- Raw Centroid Tracking data [supplementary data]/Replicate 3/Appetitive + Aversive/PRE-TRAINING/Control (no heat, no sucrose reward) H8 A3 (B57) T1.txt
- Raw Centroid Tracking data [supplementary data]/Replicate 3/Appetitive/
- Raw Centroid Tracking data [supplementary data]/Replicate 3/Appetitive/POST-TRAINING/
- Raw Centroid Tracking data [supplementary data]/Replicate 3/Appetitive/POST-TRAINING/Appetitive (no heat sucrose reward) H8 A1 (B2) T10.txt
- Raw Centroid Tracking data [supplementary data]/Replicate 3/Appetitive/POST-TRAINING/Appetitive (no heat sucrose reward) H8 A1 (B30) T10.txt
- Raw Centroid Tracking data [supplementary data]/Replicate 3/Appetitive/POST-TRAINING/Appetitive (no heat sucrose reward) H8 A1 (B43) T10.txt
- Raw Centroid Tracking data [supplementary data]/Replicate 3/Appetitive/POST-TRAINING/Appetitive (no heat sucrose reward) H8 A1 (B46) T10.txt
- Raw Centroid Tracking data [supplementary data]/Replicate 3/Appetitive/POST-TRAINING/Appetitive (no heat sucrose reward) H8 A1 (B62) T10.txt
- Raw Centroid Tracking data [supplementary data]/Replicate 3/Appetitive/POST-TRAINING/Control (no heat no reward) H8 A1 (B11) T10.txt
- Raw Centroid Tracking data [supplementary data]/Replicate 3/Appetitive/POST-TRAINING/Control (no heat no reward) H8 A1 (B20) T10.txt
- Raw Centroid Tracking data [supplementary data]/Replicate 3/Appetitive/POST-TRAINING/Control (no heat no reward) H8 A1 (B24) T10.txt
- Raw Centroid Tracking data [supplementary data]/Replicate 3/Appetitive/POST-TRAINING/Control (no heat no reward) H8 A1 (B65) T10.txt
- Raw Centroid Tracking data [supplementary data]/Replicate 3/Appetitive/POST-TRAINING/Control (no heat no reward) H8 A1 (B87) T10.txt
- Raw Centroid Tracking data [supplementary data]/Replicate 3/Appetitive/PRE-TRAINING/
- Raw Centroid Tracking data [supplementary data]/Replicate 3/Appetitive/PRE-TRAINING/Appetitive (no heat sucrose reward) H8 A1 (B2) T1.txt
- Raw Centroid Tracking data [supplementary data]/Replicate 3/Appetitive/PRE-TRAINING/Appetitive (no heat sucrose reward) H8 A1 (B30) T1.txt
- Raw Centroid Tracking data [supplementary data]/Replicate 3/Appetitive/PRE-TRAINING/Appetitive (no heat sucrose reward) H8 A1 (B43) T1.txt
- Raw Centroid Tracking data [supplementary data]/Replicate 3/Appetitive/PRE-TRAINING/Appetitive (no heat sucrose reward) H8 A1 (B46) T1.txt
- Raw Centroid Tracking data [supplementary data]/Replicate 3/Appetitive/PRE-TRAINING/Appetitive (no heat sucrose reward) H8 A1 (B62) T1.txt
- Raw Centroid Tracking data [supplementary data]/Replicate 3/Appetitive/PRE-TRAINING/Control (no heat no reward) H8 A1 (B11) T1.txt
- Raw Centroid Tracking data [supplementary data]/Replicate 3/Appetitive/PRE-TRAINING/Control (no heat no reward) H8 A1 (B20) T1.txt
- Raw Centroid Tracking data [supplementary data]/Replicate 3/Appetitive/PRE-TRAINING/Control (no heat no reward) H8 A1 (B24) T1.txt
- Raw Centroid Tracking data [supplementary data]/Replicate 3/Appetitive/PRE-TRAINING/Control (no heat no reward) H8 A1 (B65) T1.txt
- Raw Centroid Tracking data [supplementary data]/Replicate 3/Appetitive/PRE-TRAINING/Control (no heat no reward) H8 A1 (B87) T1.txt
- Raw Centroid Tracking data [supplementary data]/Replicate 3/Aversive/
- Raw Centroid Tracking data [supplementary data]/Replicate 3/Aversive/POST-TRAINING/
- Raw Centroid Tracking data [supplementary data]/Replicate 3/Aversive/POST-TRAINING/Aversive (heat, no sucrose reward) H8 A2 (B46) T10.txt
- Raw Centroid Tracking data [supplementary data]/Replicate 3/Aversive/POST-TRAINING/Aversive (heat, no sucrose reward) H8 A2 (B50) T10.txt
- Raw Centroid Tracking data [supplementary data]/Replicate 3/Aversive/POST-TRAINING/Aversive (heat, no sucrose reward) H8 A2 (B51) T10.txt
- Raw Centroid Tracking data [supplementary data]/Replicate 3/Aversive/POST-TRAINING/Aversive (heat, no sucrose reward) H8 A2 (B62) T10.txt
- Raw Centroid Tracking data [supplementary data]/Replicate 3/Aversive/POST-TRAINING/control (no heat no sucrose reward) H8 A2 (B14) T10.txt
- Raw Centroid Tracking data [supplementary data]/Replicate 3/Aversive/POST-TRAINING/control (no heat no sucrose reward) H8 A2 (B33) T10.txt
- Raw Centroid Tracking data [supplementary data]/Replicate 3/Aversive/POST-TRAINING/control (no heat no sucrose reward) H8 A2 (B49) T10.txt
- Raw Centroid Tracking data [supplementary data]/Replicate 3/Aversive/POST-TRAINING/control (no heat no sucrose reward) H8 A2 (B59) T10.txt
- Raw Centroid Tracking data [supplementary data]/Replicate 3/Aversive/POST-TRAINING/control (no heat no sucrose reward) H8 A2 (B7) T10.txt
- Raw Centroid Tracking data [supplementary data]/Replicate 3/Aversive/PRE-TRAINING/
- Raw Centroid Tracking data [supplementary data]/Replicate 3/Aversive/PRE-TRAINING/Aversive (heat, no sucrose reward) H8 A2 (B46) T1.txt
- Raw Centroid Tracking data [supplementary data]/Replicate 3/Aversive/PRE-TRAINING/Aversive (heat, no sucrose reward) H8 A2 (B50) T1.txt
- Raw Centroid Tracking data [supplementary data]/Replicate 3/Aversive/PRE-TRAINING/Aversive (heat, no sucrose reward) H8 A2 (B51) T1.txt
- Raw Centroid Tracking data [supplementary data]/Replicate 3/Aversive/PRE-TRAINING/Aversive (heat, no sucrose reward) H8 A2 (B62) T1.txt
- Raw Centroid Tracking data [supplementary data]/Replicate 3/Aversive/PRE-TRAINING/control (no heat no sucrose reward) H8 A2 (B14) T1.txt
- Raw Centroid Tracking data [supplementary data]/Replicate 3/Aversive/PRE-TRAINING/control (no heat no sucrose reward) H8 A2 (B33) T1.txt
- Raw Centroid Tracking data [supplementary data]/Replicate 3/Aversive/PRE-TRAINING/control (no heat no sucrose reward) H8 A2 (B49) T1.txt
- Raw Centroid Tracking data [supplementary data]/Replicate 3/Aversive/PRE-TRAINING/control (no heat no sucrose reward) H8 A2 (B59) T1.txt
- Raw Centroid Tracking data [supplementary data]/Replicate 3/Aversive/PRE-TRAINING/control (no heat no sucrose reward) H8 A2 (B7) T1.txt
